# Supplementary material for: New Adapted In Vitro Technology to Evaluate Biofilm Formation and Antibiotic Activity Using Live Imaging under Flow Conditions
Source: Diagnostics (Basel). 2021 Sep 23;11(10):1746. doi: 10.3390/diagnostics11101746 (PMC8535051; doi:10.3390/diagnostics11101746)
Supplement: Supplementary file 1 [file diagnostics-11-01746-s001.zip]

Archive with 1 entries (1 files):
- diagnostics-1336736-supplementary.pdf
